# Supplementary material for: Genomic sketching with multiplicities and locality-sensitive hashing using Dashing 2
Source: Genome Res. 2023 Jul;33(7):1218–27. doi: 10.1101/gr.277655.123 (PMC10538361; doi:10.1101/gr.277655.123)
Supplement: Supplement 1 [file Supplemental_Code.zip]

Archive with 75 entries (68 files):
- dashing2-main/
- dashing2-main/.gitmodules
- dashing2-main/Makefile
- dashing2-main/README.md
- dashing2-main/bonsai/
- dashing2-main/fmt/
- dashing2-main/libBigWig/
- dashing2-main/python/
- dashing2-main/python/parse.py
- dashing2-main/src/
- dashing2-main/src/aligned_vector.h
- dashing2-main/src/bedsketch.cpp
- dashing2-main/src/bedsketch.h
- dashing2-main/src/blockingconcurrentqueue.h
- dashing2-main/src/bwreduce.cpp
- dashing2-main/src/bwsketch.cpp
- dashing2-main/src/bwsketch.h
- dashing2-main/src/cmp_core.cpp
- dashing2-main/src/cmp_main.cpp
- dashing2-main/src/cmp_main.h
- dashing2-main/src/concurrentqueue.h
- dashing2-main/src/contain_main.cpp
- dashing2-main/src/counter.cpp
- dashing2-main/src/counter.h
- dashing2-main/src/d2.cpp
- dashing2-main/src/d2.h
- dashing2-main/src/dedup_core.cpp
- dashing2-main/src/dedup_core.h
- dashing2-main/src/emitnn.cpp
- dashing2-main/src/emitnn.h
- dashing2-main/src/emitrect.cpp
- dashing2-main/src/enums.cpp
- dashing2-main/src/enums.h
- dashing2-main/src/fastxmerge.cpp
- dashing2-main/src/FastxParser.hpp
- dashing2-main/src/FastxParserThreadUtils.hpp
- dashing2-main/src/fastxsketch.cpp
- dashing2-main/src/fastxsketch.h
- dashing2-main/src/fastxsketchbyseq.cpp
- dashing2-main/src/filterset.cpp
- dashing2-main/src/filterset.h
- dashing2-main/src/fqfeeder.cpp
- dashing2-main/src/hash.h
- dashing2-main/src/index_build.cpp
- dashing2-main/src/index_build.h
- dashing2-main/src/interpbound.h
- dashing2-main/src/levenshtein-sse.hpp
- dashing2-main/src/lfsketch.cpp
- dashing2-main/src/lfsketch.h
- dashing2-main/src/merge.cpp
- dashing2-main/src/merge.h
- dashing2-main/src/minispan.h
- dashing2-main/src/mio.hpp
- dashing2-main/src/mmvec.h
- dashing2-main/src/oph.h
- dashing2-main/src/options.cpp
- dashing2-main/src/options.h
- dashing2-main/src/printminmain.cpp
- dashing2-main/src/refine.cpp
- dashing2-main/src/refine.h
- dashing2-main/src/robin_hood.h
- dashing2-main/src/setsketch.h
- dashing2-main/src/sketch_core.cpp
- dashing2-main/src/sketch_core.h
- dashing2-main/src/sketch_main.cpp
- dashing2-main/src/ssi.h
- dashing2-main/src/wcompare.cpp
- dashing2-main/src/wcompare.h
- dashing2-main/src/wsketch.cpp
- dashing2-main/src/wsketch.h
- dashing2-main/test/
- dashing2-main/test/oph.cpp
- dashing2-main/test/readbed.cpp
- dashing2-main/test/readbw.cpp
- dashing2-main/test/readfx.cpp
