# Supplementary material for: Genomic sketching with multiplicities and locality-sensitive hashing using Dashing 2
Source: Genome Res. 2023 Jul;33(7):1218–27. doi: 10.1101/gr.277655.123 (PMC10538361; doi:10.1101/gr.277655.123)
Supplement: Supplement 1 [file Supplemental_Code.zip › dashing2-main/src/aligned_vector.h]

#pragma once

namespace aligned {

template<typename T>
struct vector: public std::vector<T, sse::AlignedAllocator<T, sse::Alignment::AVX512>> {};

}
