# Supplementary material for: Genomic sketching with multiplicities and locality-sensitive hashing using Dashing 2
Source: Genome Res. 2023 Jul;33(7):1218–27. doi: 10.1101/gr.277655.123 (PMC10538361; doi:10.1101/gr.277655.123)
Supplement: Supplement 1 [file Supplemental_Code.zip › dashing2-main/src/bedsketch.h]

#pragma once
#ifndef DASHING2_BEDSKETCH_H__
#define DASHING2_BEDSKETCH_H__
#include "d2.h"

namespace dashing2 {
std::pair<std::vector<RegT>, double> bed2sketch(const std::string &path, const Dashing2Options &opts);
}

#endif
