# Supplementary material for: Genomic sketching with multiplicities and locality-sensitive hashing using Dashing 2
Source: Genome Res. 2023 Jul;33(7):1218–27. doi: 10.1101/gr.277655.123 (PMC10538361; doi:10.1101/gr.277655.123)
Supplement: Supplement 1 [file Supplemental_Code.zip › dashing2-main/src/bwsketch.h]

#ifndef DASHING2_BWSKTCH_H__
#define DASHING2_BWSKTCH_H__
#include "d2.h"
namespace dashing2 {

using BigWigSketchResult = IntervalSketchResult;

BigWigSketchResult bw2sketch(std::string path, const Dashing2Options &opts, bool);
std::vector<RegT> reduce(const flat_hash_map<std::string, std::vector<RegT>> &map);
#ifndef BLOCKS_PER_ITER
#define BLOCKS_PER_ITER 4000000
#endif
static constexpr size_t blocks_per_iter = BLOCKS_PER_ITER;

}
#endif
