# Supplementary material for: Genomic sketching with multiplicities and locality-sensitive hashing using Dashing 2
Source: Genome Res. 2023 Jul;33(7):1218–27. doi: 10.1101/gr.277655.123 (PMC10538361; doi:10.1101/gr.277655.123)
Supplement: Supplement 1 [file Supplemental_Code.zip › dashing2-main/src/dedup_core.h]

#ifndef DEDUP_CORE_H__
#define DEDUP_CORE_H__

namespace dashing2 {
extern int exhaustive_dedup;
extern int maxcand_global;

#ifndef EARLYSTOP
#define EARLYSTOP 1
#endif
static constexpr bool earlystop = EARLYSTOP;
size_t default_candidates(const size_t nitems);

}

#endif
