# Supplementary material for: Genomic sketching with multiplicities and locality-sensitive hashing using Dashing 2
Source: Genome Res. 2023 Jul;33(7):1218–27. doi: 10.1101/gr.277655.123 (PMC10538361; doi:10.1101/gr.277655.123)
Supplement: Supplement 1 [file Supplemental_Code.zip › dashing2-main/src/emitnn.h]

#pragma once
#ifndef DASHING2_EMIT_NN_H__
#define DASHING2_EMIT_NN_H__
#include "index_build.h"

namespace dashing2 {
void emit_neighbors(std::vector<pqueue> &lists, const Dashing2DistOptions &opts, const SketchingResult &result);
}

#endif
