# Supplementary material for: Genomic sketching with multiplicities and locality-sensitive hashing using Dashing 2
Source: Genome Res. 2023 Jul;33(7):1218–27. doi: 10.1101/gr.277655.123 (PMC10538361; doi:10.1101/gr.277655.123)
Supplement: Supplement 1 [file Supplemental_Code.zip › dashing2-main/src/enums.h]

#pragma once
#define VEC_DISABLED__ 1
// #include "hash.h"
#include "sketch/hash.h"
#include "sketch/macros.h"

#include "robin_hood.h"
#include <string>

namespace dashing2 {

#ifndef SKETCH_FLOAT_TYPE
#define SKETCH_FLOAT_TYPE double
#endif
using RegT = SKETCH_FLOAT_TYPE;
#undef SKETCH_FLOAT_TYPE

static_assert(sizeof(RegT) >= sizeof(double), "Disabling f32");

using u128_t = __uint128_t;


// Determines the file-type being consumed
enum DataType {
    FASTX,
    BIGWIG, //--bigwig
    BED,    //--bed
    LEAFCUTTER //--leafcutter
};


enum SketchSpace {
    SPACE_SET,      // MinHash/SetSketch/HLL
    SPACE_MULTISET, // Weighted MinHash -- e.g., Bag or Tree
    SPACE_PSET,      // ProbMinHash
    SPACE_EDIT_DISTANCE, // edit distance -- implies OMH and forces us to use strings as input instead of bags of k-mers
    EDIT_DISTANCE = SPACE_EDIT_DISTANCE,
    MULTISET = SPACE_MULTISET
};

enum CountingType {
    EXACT_COUNTING,
    COUNTSKETCH_COUNTING,
    COUNTMIN_COUNTING, // Default
    // Add or substract each item to its assigned bucket using a random variable seeded by the key
    // Usually estimates higher-hitter featuers well
    // Pseudocode:
    // data[hash(key) % len(data)] += hash(key) & 1 ? inc: -inc;
    // Then use std::abs(data[i]) for each element after counting
    // This reduces the sample space at some inexactness, but the biggest elements will remain the biggest

    //Not implemented, but we may expand this:
    CQF_COUNTING // Not implemen
};

#define THROW_EXCEPTION(...) do {\
        auto exception__ = __VA_ARGS__;\
        std::cerr << "Exception " << exception__.what() << " from thread " << std::this_thread::get_id() << '\n';\
        throw exception__;\
    } while(0)

void buffer_to_blksize(std::FILE *fp);
std::FILE *bfopen(const char *path, const char *fmt);
std::FILE *bfreopen(const char *path, const char *fmt, std::FILE *fp);


enum KmerSketchResultType {
    ONE_PERM = 0,       // Faster (3-4x) than Full, comparable accuracy for both cardinality and set similarities
    // This is a stochastically-averaged generalized HyperLogLog
    // Constant-time updates,
    FULL_SETSKETCH, // Not stochastically-averaged; potentially better LSH properties
    // This is a generalized HyperLogLog
    FULL_MMER_SET,
    /*
     * Convert the genome into a k-mer set; uses a hash table, which is then converted into a sorted hash list
    */
    FULL_MMER_COUNTDICT,
    /*
        Convert into a k-mer: count dictionary.
    */
    FULL_MMER_SEQUENCE,
    /*
    Convert the genome into a list of k-mers/minimizers; could be used for minimizer index generation
    */
};

enum OutputKind {
    SYMMETRIC_ALL_PAIRS,
    PHYLIP,
    ASYMMETRIC_ALL_PAIRS,
    KNN_GRAPH, // Fixed top-k neighbors
    NN_GRAPH_THRESHOLD, // Variable number of similarities, as given by threshold
    PANEL,
    DEDUP
};

enum OutputFormat {
    MACHINE_READABLE,
    HUMAN_READABLE,
    BINARY = MACHINE_READABLE
};

enum Verbosity: int {
    STANDARD, // no extra logging
    INFO, // information, but not low-level information
    DEBUG, // low-level
    EXTREME, // no reason you would ever do this!
};

std::string to_string(KmerSketchResultType t);
std::string to_string(SketchSpace ss);
std::string to_string(DataType dt);
std::string to_string(CountingType ct);
std::string to_string(OutputKind ok);
std::string to_string(OutputFormat of);
std::string trim_folder(const std::string &s);
struct Dashing2Options;

std::string to_suffix(const Dashing2Options &opts);
void checked_fwrite(std::FILE *fp, const void *src, const size_t nb);
inline void checked_fwrite(const void *ptr, const size_t itemsize, const size_t nitems, std::FILE *fp) {
    checked_fwrite(fp, ptr, itemsize * nitems);
}
void checked_fread(std::FILE *fp, void *src, const size_t nb);
inline void checked_fread(void *ptr, const size_t itemsize, const size_t nitems, std::FILE *fp) {
    checked_fread(fp, ptr, itemsize * nitems);
}
std::pair<std::FILE *, int> xopen(const std::string &path);

extern uint64_t XORMASK;
extern u128_t XORMASK2;

INLINE uint64_t maskfn(uint64_t x) {
    x ^= XORMASK;
    x = sketch::hash::WangHash::hash(x);
    return x;
}
INLINE uint64_t invmaskfn(uint64_t x) {
    return sketch::hash::WangHash().inverse(x) ^ XORMASK;
}
INLINE u128_t maskfn(u128_t x) {
    x ^= XORMASK2;
    x = sketch::hash::WangHash::hash(uint64_t(x)) | (u128_t(sketch::hash::WangHash::hash(uint64_t(x >> 64))) << 64);
    return x;
}
INLINE u128_t invmaskfn(u128_t x) {
    auto lower = sketch::hash::WangHash().inverse(uint64_t(x));
    auto upper = u128_t(sketch::hash::WangHash().inverse(uint64_t(x >> 64))) << 64;
    return (lower | upper) ^ XORMASK2;
}
void seed_mask(uint64_t); // This function sets the seeds


template<typename T> static inline constexpr const char *nlfmt = "%0.17g\n";
template<typename T> static inline constexpr const char *tfmt = "\t%0.17g";
template<> inline constexpr const char *tfmt<float> = "\t%0.16g";
template<> inline constexpr const char *tfmt<double> = "\t%0.24g";
template<> inline constexpr const char *tfmt<long double> = "\t%0.30Lg";
template<> inline constexpr const char *nlfmt<float> = "%0.16g\n";
template<> inline constexpr const char *nlfmt<double> = "%0.24g\n";
template<> inline constexpr const char *nlfmt<long double> = "%0.30Lg\n";
namespace hash = sketch::hash;
struct FHasher {
    using FastRevHash = hash::CEHasher;
    FastRevHash rhasher_;
    FHasher() {}
    template<typename T>
    INLINE decltype(auto) hash(T x) const {
        return this->operator()(x);
    }
    template<typename T>
    static INLINE decltype(auto) hashi(T x) {
        return FHasher()(x);
    }
    INLINE uint32_t operator()(uint32_t x) const {
        return rhasher_(x);
    }
    INLINE uint64_t operator()(uint64_t x) const {
        return rhasher_(x);
    }
    INLINE uint64_t operator()(u128_t x) const {
        return rhasher_(uint64_t(x>>64)) ^ rhasher_(uint64_t(x));
    }
};

template<typename Key, typename V,
         typename Hash=std::conditional_t<std::is_same_v<u128_t, Key>, FHasher, robin_hood::hash<Key>>>
using flat_hash_map = robin_hood::unordered_flat_map<Key, V, Hash>;

template<typename Key,
         typename Hash=std::conditional_t<
                std::is_same_v<u128_t, Key>, FHasher, robin_hood::hash<Key>
         >
        >
using flat_hash_set = robin_hood::unordered_flat_set<Key>;


}
