# Supplementary material for: Genomic sketching with multiplicities and locality-sensitive hashing using Dashing 2
Source: Genome Res. 2023 Jul;33(7):1218–27. doi: 10.1101/gr.277655.123 (PMC10538361; doi:10.1101/gr.277655.123)
Supplement: Supplement 1 [file Supplemental_Code.zip › dashing2-main/src/FastxParserThreadUtils.hpp]

#ifndef FASTX_PARSER_THREAD_UTILS_HPP
#define FASTX_PARSER_THREAD_UTILS_HPP

#include <cassert>
#include <thread>
#include <chrono>
#include <random>
#include <pthread.h>

// Most of this code is taken directly from https://github.com/geidav/spinlocks-bench/blob/master/os.hpp.
// However, things may be renamed, modified, or randomly mangled over time.
#define ALWAYS_INLINE   inline __attribute__((__always_inline__))

namespace fastx_parser {
  namespace thread_utils {

    static const constexpr size_t MIN_BACKOFF_ITERS = 32;
    static const size_t MAX_BACKOFF_ITERS = 1024;

    ALWAYS_INLINE static void cpuRelax() {
#ifndef __aarch64__
      asm("pause");
#else
      asm volatile ("yield" ::: "memory");
#endif
    }

    ALWAYS_INLINE void yieldSleep() {
      using namespace std::chrono;
      std::chrono::microseconds ytime(500);
      std::this_thread::sleep_for(ytime);
    }

    ALWAYS_INLINE void backoffExp(size_t &curMaxIters) {
      thread_local std::uniform_int_distribution<size_t> dist;
      thread_local std::minstd_rand gen(std::random_device{}());
      const size_t spinIters = dist(gen, decltype(dist)::param_type{0, curMaxIters});
      curMaxIters = std::min(2*curMaxIters, MAX_BACKOFF_ITERS);
      for (size_t i=0; i<spinIters; i++) { cpuRelax(); }
    }

    ALWAYS_INLINE void backoffOrYield(size_t& curMaxDelay) {
      if (curMaxDelay >= MAX_BACKOFF_ITERS) {
        yieldSleep();
        curMaxDelay = MIN_BACKOFF_ITERS;
      }
      backoffExp(curMaxDelay);
    }

  }
}

#endif // FASTX_PARSER_THREAD_UTILS_HPP
