# Supplementary material for: Genomic sketching with multiplicities and locality-sensitive hashing using Dashing 2
Source: Genome Res. 2023 Jul;33(7):1218–27. doi: 10.1101/gr.277655.123 (PMC10538361; doi:10.1101/gr.277655.123)
Supplement: Supplement 1 [file Supplemental_Code.zip › dashing2-main/src/merge.cpp]

#include "merge.h"

namespace dashing2 {

template<typename KeyT, typename VT, typename Hash>
void merge_template(flat_hash_map<KeyT, VT, Hash> &lhs, const flat_hash_map<KeyT, VT, Hash> &rhs) {
    typename flat_hash_map<KeyT, VT, Hash>::iterator it;
    for(const auto &pair: rhs)
        if((it = lhs.find(pair.first)) != lhs.end())
            it->second += pair.second;
}


void merge(flat_hash_map<uint64_t, int32_t> &lhs, const flat_hash_map<uint64_t, int32_t> &rhs) {
    merge_template(lhs, rhs);
}
void merge(flat_hash_map<uint64_t, double> &lhs, const flat_hash_map<uint64_t, double> &rhs) {
    merge_template(lhs, rhs);
}

void merge(flat_hash_map<u128_t, int32_t, FHasher> &lhs, const flat_hash_map<u128_t, int32_t, FHasher> &rhs) {
    merge_template(lhs, rhs);
}
void merge(flat_hash_map<u128_t, double, FHasher> &lhs, const flat_hash_map<u128_t, double, FHasher> &rhs) {
    merge_template(lhs, rhs);
}

}
