# Supplementary material for: Genomic sketching with multiplicities and locality-sensitive hashing using Dashing 2
Source: Genome Res. 2023 Jul;33(7):1218–27. doi: 10.1101/gr.277655.123 (PMC10538361; doi:10.1101/gr.277655.123)
Supplement: Supplement 1 [file Supplemental_Code.zip › dashing2-main/src/merge.h]

#pragma once
#include "./hash.h"
#include "counter.h"

namespace dashing2 {

void merge(flat_hash_map<uint64_t, int32_t> &lhs, const flat_hash_map<uint64_t, int32_t> &rhs);
void merge(flat_hash_map<uint64_t, double> &lhs, const flat_hash_map<uint64_t, double> &rhs);
void merge(flat_hash_map<u128_t, int32_t, FHasher> &lhs, const flat_hash_map<u128_t, int32_t, FHasher> &rhs);
void merge(flat_hash_map<u128_t, double, FHasher> &lhs, const flat_hash_map<u128_t, double, FHasher> &rhs);

}
