# Supplementary material for: Genomic sketching with multiplicities and locality-sensitive hashing using Dashing 2
Source: Genome Res. 2023 Jul;33(7):1218–27. doi: 10.1101/gr.277655.123 (PMC10538361; doi:10.1101/gr.277655.123)
Supplement: Supplement 1 [file Supplemental_Code.zip › dashing2-main/src/sketch_core.h]

#ifndef SKETCH_CORE_H__
#define SKETCH_CORE_H__
#include "fastxsketch.h"
#include "lfsketch.h"
#include "bwsketch.h"
#include "bedsketch.h"
namespace dashing2 {
std::vector<std::pair<size_t, uint64_t>> get_filesizes(const std::vector<std::string> &paths);
SketchingResult &sketch_core(SketchingResult &, Dashing2Options &opts, const std::vector<std::string> &paths, std::string &outfile);
}

#endif
