# Supplementary material for: Genomic sketching with multiplicities and locality-sensitive hashing using Dashing 2
Source: Genome Res. 2023 Jul;33(7):1218–27. doi: 10.1101/gr.277655.123 (PMC10538361; doi:10.1101/gr.277655.123)
Supplement: Supplement 1 [file Supplemental_Code.zip › dashing2-main/src/wsketch.h]

#ifndef SIMPLE_MH_H__
#define SIMPLE_MH_H__
#include <utility>
#include <cstdint>
#include <vector>
#include "d2.h"
namespace dashing2 {
using std::uint64_t;


struct SimpleMHRet: public std::tuple<std::vector<RegT>, std::vector<uint64_t>, std::vector<uint64_t>, long double> {
    using Tup =  std::tuple<std::vector<RegT>, std::vector<uint64_t>, std::vector<uint64_t>, long double>;
    Tup &tup() {return *static_cast<Tup *>(this);}
    const Tup &tup() const {return *static_cast<const Tup *>(this);}
    auto &sigs() {return std::get<0>(*this);}
    const auto &sigs() const {return std::get<0>(*this);}
    auto &hashes() {return std::get<1>(*this);}
    const auto &hashes() const {return std::get<1>(*this);}
    auto &ids() {return std::get<2>(*this);}
    auto &total_weight() {return std::get<3>(*this);}
    const auto &total_weight() const {return std::get<3>(*this);}
    SimpleMHRet &operator=(Tup &&o) {
        Tup::operator=(o);
        return *this;
    }
    SimpleMHRet &operator=(const Tup &o) {
        Tup::operator=(o);
        return *this;
    }
};


SimpleMHRet wmh_from_file(std::string idpath, std::string cpath, size_t sksz, bool usepmh, bool usef32=false, bool wordids=false);


} //namespace dashing2


#endif
